# Supplementary material for: Yamatochaitophorus yichunensis, a new species of aphid (Aphididae: Chaitophorinae) from northeast China
Source: Zookeys. 2016 Aug 23;(612):41–9. doi: 10.3897/zookeys.612.7873 (PMC5027664; doi:10.3897/zookeys.612.7873)
Supplement: XML Treatment for Yamatochaitophorus [file zookeys.612.7873-treatment1.xml]

<!DOCTYPE tp:taxon-treatment
  PUBLIC "-//TaxonX//DTD Taxonomic Treatment Publishing DTD v0 20100105//EN" "tax-treatment-NSO.dtd">
<tp:taxon-treatment xmlns:tp="http://www.plazi.org/taxpub"><tp:treatment-meta><kwd-group><label>Taxon classification</label><kwd><named-content content-type="kingdom">Animalia</named-content></kwd><kwd><named-content content-type="order">Hemiptera</named-content></kwd><kwd><named-content content-type="family">Aphididae</named-content></kwd></kwd-group><mixed-citation publication-type="journal"><person-group><name><surname>Jiang</surname><given-names>Li-Yun</given-names></name><name><surname>Chen</surname><given-names>Jing</given-names></name><name><surname>Qiao</surname><given-names>Ge-Xia</given-names></name></person-group><article-title><italic><tp:taxon-name><tp:taxon-name-part taxon-name-part-type="genus">Yamatochaitophorus</tp:taxon-name-part> <tp:taxon-name-part taxon-name-part-type="species">yichunensis</tp:taxon-name-part></tp:taxon-name></italic>, a new species of aphid (<tp:taxon-name><tp:taxon-name-part taxon-name-part-type="family">Aphididae</tp:taxon-name-part></tp:taxon-name>: <tp:taxon-name><tp:taxon-name-part taxon-name-part-type="subfamily">Chaitophorinae</tp:taxon-name-part></tp:taxon-name>) from northeast China</article-title><source>Zookeys</source><day>23</day><month>8</month><year>2016</year><volume>2016</volume><issue>612</issue><fpage>41</fpage><lpage>49</lpage><pub-id pub-id-type="doi">10.3897/zookeys.612.7873</pub-id></mixed-citation></tp:treatment-meta><tp:nomenclature><tp:taxon-name>
            <tp:taxon-name-part taxon-name-part-type="genus">Yamatochaitophorus</tp:taxon-name-part>
          </tp:taxon-name><tp:taxon-authority>Higuchi, 1972</tp:taxon-authority><tp:nomenclature-citation-list><tp:nomenclature-citation><tp:taxon-name>
                <tp:taxon-name-part taxon-name-part-type="genus">Yamatochaitophorus</tp:taxon-name-part>
              </tp:taxon-name><comment>Higuchi: <xref ref-type="bibr" rid="B2">Chakrabarti and Mandal 1986</xref>: 334; <xref ref-type="bibr" rid="B6">Remaudière and Remaudière 1997</xref>: 168; <xref ref-type="bibr" rid="B1">Blackman and Eastop 1994</xref>: 925.</comment></tp:nomenclature-citation></tp:nomenclature-citation-list></tp:nomenclature><tp:treatment-sec sec-type="type species" id="SECID0EQHAC"><title>Type-species.</title><p>
            <italic><tp:taxon-name><tp:taxon-name-part taxon-name-part-type="genus">Trichaitophorus</tp:taxon-name-part> <tp:taxon-name-part taxon-name-part-type="species">albus</tp:taxon-name-part></tp:taxon-name></italic> Takahashi, 1961; by original designation.</p><!--PageBreak--></tp:treatment-sec><tp:treatment-sec sec-type="diagnosis" id="SECID0EBIAC"><title>Generic diagnosis.</title><p>Apterae: Head fused with pronotum. Eyes with approx. 25 facets or less. Antenna 5-segmented, occasionally 6-segmented, shorter than body. Antennal segments without secondary rhinaria. Ultimate rostral segment with 0–2 accessory setae. Dorsal body covered with O- or C-like tubercles, and dorsal setae of body long, thick, flattened with knobbed or blunt apices; ventral body with spinulose stripes. First tarsal segments with three setae. Abdominal tergites I-VII solidly fused, each with paired spinal and marginal setae. Siphunculi short, truncate, without reticulations. Cauda rounded, anal plate broadly rounded, genital plate transverse elliptical. In alatae (<xref ref-type="bibr" rid="B2">Chakrabarti and Mandal 1986</xref>): antenna 6-segmented, segment III with moderately protuberant rhinaria. Dorsal setae long and acute. Siphunculi with reticulation.</p></tp:treatment-sec><ref-list><ref id="B2"><mixed-citation xmlns:xlink="http://www.w3.org/1999/xlink" xlink:type="simple">
          <person-group><name name-style="western"><surname>Chakrabarti</surname><given-names>S</given-names></name><name name-style="western"><surname>Mandal</surname><given-names>AK</given-names></name></person-group> (<year>1986</year>) <article-title>An account of <italic><tp:taxon-name><tp:taxon-name-part taxon-name-part-type="genus">Trichaitophorus</tp:taxon-name-part></tp:taxon-name></italic> and <italic><tp:taxon-name><tp:taxon-name-part taxon-name-part-type="genus">Yamatochaitophorus</tp:taxon-name-part></tp:taxon-name></italic> (<tp:taxon-name><tp:taxon-name-part taxon-name-part-type="suborder">Homoptera</tp:taxon-name-part></tp:taxon-name>: <tp:taxon-name><tp:taxon-name-part taxon-name-part-type="family">Aphididae</tp:taxon-name-part></tp:taxon-name>) with a note on their phylogeny.</article-title> <source>Zoological Journal of the Linnean Society</source> <volume>88</volume>: <fpage>329</fpage>–<lpage>338</lpage>. doi: <ext-link xlink:type="simple" ext-link-type="doi" xlink:href="10.1111/j.1096-3642.1986.tb02250.x">10.1111/j.1096-3642.1986.tb02250.x</ext-link></mixed-citation></ref><ref id="B6"><mixed-citation xmlns:xlink="http://www.w3.org/1999/xlink" xlink:type="simple">
          <person-group><name name-style="western"><surname>Remaudière</surname><given-names>G</given-names></name><name name-style="western"><surname>Remaudière</surname><given-names>M</given-names></name></person-group> (<year>1997</year>) <source>Catalogue des <tp:taxon-name><tp:taxon-name-part taxon-name-part-type="family">Aphididae</tp:taxon-name-part></tp:taxon-name> du Monde.</source> <publisher-name>Institut National de la Recherche Agronomique</publisher-name>, <publisher-loc>Paris</publisher-loc>, <size units="page">473 pp</size>.</mixed-citation></ref><ref id="B1"><mixed-citation xmlns:xlink="http://www.w3.org/1999/xlink" xlink:type="simple">
          <person-group><name name-style="western"><surname>Blackman</surname><given-names>RL</given-names></name><name name-style="western"><surname>Eastop</surname><given-names>VF</given-names></name></person-group> (<year>1994</year>) <source>Aphids on the World’s Trees – An Identification and Information Guide.</source> <publisher-name>CAB International</publisher-name>, <publisher-loc>London</publisher-loc>, <size units="page">987 pp</size>. [Revised and updated at: <ext-link xlink:type="simple" ext-link-type="uri" xlink:href="http://www.aphidsonworldsplants.info">http://www.aphidsonworldsplants.info</ext-link>]</mixed-citation></ref></ref-list></tp:taxon-treatment>
