# Supplementary material for: Yamatochaitophorus yichunensis, a new species of aphid (Aphididae: Chaitophorinae) from northeast China
Source: Zookeys. 2016 Aug 23;(612):41–9. doi: 10.3897/zookeys.612.7873 (PMC5027664; doi:10.3897/zookeys.612.7873)
Supplement: XML Treatment for Yamatochaitophorus albus [file zookeys.612.7873-treatment2.xml]

<!DOCTYPE tp:taxon-treatment
  PUBLIC "-//TaxonX//DTD Taxonomic Treatment Publishing DTD v0 20100105//EN" "tax-treatment-NSO.dtd">
<tp:taxon-treatment xmlns:tp="http://www.plazi.org/taxpub"><tp:treatment-meta><kwd-group><label>Taxon classification</label><kwd><named-content content-type="kingdom">Animalia</named-content></kwd><kwd><named-content content-type="order">Hemiptera</named-content></kwd><kwd><named-content content-type="family">Aphididae</named-content></kwd></kwd-group><mixed-citation publication-type="journal"><person-group><name><surname>Jiang</surname><given-names>Li-Yun</given-names></name><name><surname>Chen</surname><given-names>Jing</given-names></name><name><surname>Qiao</surname><given-names>Ge-Xia</given-names></name></person-group><article-title><italic><tp:taxon-name><tp:taxon-name-part taxon-name-part-type="genus">Yamatochaitophorus</tp:taxon-name-part> <tp:taxon-name-part taxon-name-part-type="species">yichunensis</tp:taxon-name-part></tp:taxon-name></italic>, a new species of aphid (<tp:taxon-name><tp:taxon-name-part taxon-name-part-type="family">Aphididae</tp:taxon-name-part></tp:taxon-name>: <tp:taxon-name><tp:taxon-name-part taxon-name-part-type="subfamily">Chaitophorinae</tp:taxon-name-part></tp:taxon-name>) from northeast China</article-title><source>Zookeys</source><day>23</day><month>8</month><year>2016</year><volume>2016</volume><issue>612</issue><fpage>41</fpage><lpage>49</lpage><pub-id pub-id-type="doi">10.3897/zookeys.612.7873</pub-id></mixed-citation></tp:treatment-meta><tp:nomenclature><tp:taxon-name>
            <tp:taxon-name-part taxon-name-part-type="genus">Yamatochaitophorus</tp:taxon-name-part>
            <tp:taxon-name-part taxon-name-part-type="species">albus</tp:taxon-name-part>
          </tp:taxon-name><tp:taxon-authority>(Takahashi, 1961)</tp:taxon-authority><xref ref-type="table" rid="T1">Table 1</xref><tp:nomenclature-citation-list><tp:nomenclature-citation><tp:taxon-name>
                <tp:taxon-name-part taxon-name-part-type="genus">Trichaitophorus</tp:taxon-name-part> <tp:taxon-name-part taxon-name-part-type="species">albus</tp:taxon-name-part></tp:taxon-name><comment>Takahashi, 1961: 8.</comment></tp:nomenclature-citation></tp:nomenclature-citation-list></tp:nomenclature><tp:treatment-sec sec-type="material" id="SECID0E2JAC"><title>Specimens examined.</title><p>1 apterous viviparous female, Japan: Suganuma (Tumma Pref.), 22 July 1967, on <italic><tp:taxon-name><tp:taxon-name-part taxon-name-part-type="genus">Acer</tp:taxon-name-part></tp:taxon-name></italic> sp., coll. H. Higuchi, leg. H. Higuchi (<abbrev xmlns:xlink="http://www.w3.org/1999/xlink" content-type="institution" xlink:title="Natural History Museum, London, UK" id="ABBRID0EIKAC" xlink:type="simple">BMNH</abbrev>); 1 apterous viviparous female, India: Bhuinder (U.P.), 30 May 1980, on <italic><tp:taxon-name><tp:taxon-name-part taxon-name-part-type="genus">Acer</tp:taxon-name-part> <tp:taxon-name-part taxon-name-part-type="species">acuminatum</tp:taxon-name-part></tp:taxon-name></italic>, coll. S. Saha, leg. S. Chakrabarti (<abbrev xmlns:xlink="http://www.w3.org/1999/xlink" content-type="institution" xlink:title="Natural History Museum, London, UK" id="ABBRID0EWKAC" xlink:type="simple">BMNH</abbrev>) (Morphometric data of the specimen is in the table1).</p></tp:treatment-sec><tp:treatment-sec sec-type="distribution" id="SECID0E1KAC"><title>Distribution.</title><p>Japan, India, Siberia.</p></tp:treatment-sec><tp:treatment-sec sec-type="host" id="SECID0E6KAC"><title>Host plants.</title><p>
            <italic><tp:taxon-name><tp:taxon-name-part taxon-name-part-type="genus">Acer</tp:taxon-name-part> <tp:taxon-name-part taxon-name-part-type="species">acuminatum</tp:taxon-name-part></tp:taxon-name></italic>, <italic><tp:taxon-name><tp:taxon-name-part taxon-name-part-type="genus">Acer</tp:taxon-name-part> <tp:taxon-name-part taxon-name-part-type="species">mono</tp:taxon-name-part></tp:taxon-name></italic>, <italic><tp:taxon-name><tp:taxon-name-part taxon-name-part-type="genus">Acer</tp:taxon-name-part> <tp:taxon-name-part taxon-name-part-type="species">ukurunduense</tp:taxon-name-part></tp:taxon-name></italic>, <italic><tp:taxon-name><tp:taxon-name-part taxon-name-part-type="genus">Acer</tp:taxon-name-part> <tp:taxon-name-part taxon-name-part-type="species">villosum</tp:taxon-name-part></tp:taxon-name></italic> and <italic><tp:taxon-name><tp:taxon-name-part taxon-name-part-type="genus">Acer</tp:taxon-name-part></tp:taxon-name></italic> sp.</p></tp:treatment-sec><tp:treatment-sec><!--Section generated to contain objects referenced in tp:taxon-treatment.--><table-wrap id="T1" position="float" orientation="portrait"><label>Table 1.</label><caption><p>Morphometric data for apterous viviparous females of <italic><tp:taxon-name><tp:taxon-name-part taxon-name-part-type="genus">Yamatochaitophorus</tp:taxon-name-part> <tp:taxon-name-part taxon-name-part-type="species">yichunensis</tp:taxon-name-part></tp:taxon-name></italic> sp. n. (n = 11, with means in brackets) and <italic><tp:taxon-name><tp:taxon-name-part taxon-name-part-type="genus">Yamatochaitophorus</tp:taxon-name-part> <tp:taxon-name-part taxon-name-part-type="species">albus</tp:taxon-name-part></tp:taxon-name></italic> (Takahashi) (reliable morphometric data was only obtainable from one specimen, from India), the measurement is in mm.</p></caption><table id="TID0ECGAE" rules="all"><tbody><tr><th rowspan="1" colspan="1"/><th rowspan="1" colspan="1">
              <italic><tp:taxon-name><tp:taxon-name-part taxon-name-part-type="genus">Yamatochaitophorus</tp:taxon-name-part> <tp:taxon-name-part taxon-name-part-type="species">yichunensis</tp:taxon-name-part></tp:taxon-name></italic> sp. n.</th><th rowspan="1" colspan="1">
              <italic><tp:taxon-name><tp:taxon-name-part taxon-name-part-type="genus">Yamatochaitophorus</tp:taxon-name-part> <tp:taxon-name-part taxon-name-part-type="species">albus</tp:taxon-name-part></tp:taxon-name></italic> (Takahashi)</th></tr><tr><td rowspan="1" colspan="1">Characters</td><td rowspan="1" colspan="1">Apterous viviparous females<break/> (n=11)</td><td rowspan="1" colspan="1">Apterous viviparous female<break/> (n=1)</td></tr><tr><td rowspan="1" colspan="1">Body length</td><td rowspan="1" colspan="1">0.800–1.360 (0.928)</td><td rowspan="1" colspan="1">1.300</td></tr><tr><td rowspan="1" colspan="1">Body width</td><td rowspan="1" colspan="1">0.310–0.590 (0.391)</td><td rowspan="1" colspan="1">0.620</td></tr><tr><td rowspan="1" colspan="1">Antenna</td><td rowspan="1" colspan="1">0.328–0.602 (0.396)</td><td rowspan="1" colspan="1">0.505</td></tr><tr><td rowspan="1" colspan="1">Antennal segment I</td><td rowspan="1" colspan="1">0.035–0.050 (0.040)</td><td rowspan="1" colspan="1">0.055</td></tr><tr><td rowspan="1" colspan="1">Antennal segment II</td><td rowspan="1" colspan="1">0.029–0.038 (0.032)</td><td rowspan="1" colspan="1">0.030</td></tr><tr><td rowspan="1" colspan="1">Antennal segment III</td><td rowspan="1" colspan="1">0.090–0.224 (0.127)</td><td rowspan="1" colspan="1">0.104</td></tr><tr><td rowspan="1" colspan="1">Antennal segment IV</td><td rowspan="1" colspan="1">0.050–0.095 (0.060)</td><td rowspan="1" colspan="1">0.060</td></tr><tr><td rowspan="1" colspan="1">Antennal segment V</td><td rowspan="1" colspan="1">–</td><td rowspan="1" colspan="1">0.090</td></tr><tr><td rowspan="1" colspan="1">Base of antennal segment V (VI)</td><td rowspan="1" colspan="1">0.055–0.075 (0.065)</td><td rowspan="1" colspan="1">0.075</td></tr><tr><td rowspan="1" colspan="1">Processus terminalis</td><td rowspan="1" colspan="1">0.085–0.119 (0.080)</td><td rowspan="1" colspan="1">0.092</td></tr><tr><td rowspan="1" colspan="1">Ultimate rostral segment</td><td rowspan="1" colspan="1">0.055–0.085 (0.065)</td><td rowspan="1" colspan="1">0.080</td></tr><tr><td rowspan="1" colspan="1">Hind femur</td><td rowspan="1" colspan="1">0.124–0.224 (0.156)</td><td rowspan="1" colspan="1">0.214</td></tr><tr><td rowspan="1" colspan="1">Hind tibia</td><td rowspan="1" colspan="1">0.214–0.383 (0.268)</td><td rowspan="1" colspan="1">0.348</td></tr><tr><td rowspan="1" colspan="1">Second hind tarsal segment</td><td rowspan="1" colspan="1">0.075–0.100 (0.084)</td><td rowspan="1" colspan="1">0.100</td></tr><tr><td rowspan="1" colspan="1">Siphunculus</td><td rowspan="1" colspan="1">0.015–0.050 (0.026)</td><td rowspan="1" colspan="1">0.050</td></tr><tr><td rowspan="1" colspan="1">Basal width of siphunculus</td><td rowspan="1" colspan="1">0.020–0.040 (0.029)</td><td rowspan="1" colspan="1">0.065</td></tr><tr><td rowspan="1" colspan="1">Distal width of siphunculus</td><td rowspan="1" colspan="1">0.015–0.040 (0.026)</td><td rowspan="1" colspan="1">0.045</td></tr><tr><td rowspan="1" colspan="1">Cauda</td><td rowspan="1" colspan="1">0.040–0.050 (0.045)</td><td rowspan="1" colspan="1">0.055</td></tr><tr><td rowspan="1" colspan="1">Basal width of cauda</td><td rowspan="1" colspan="1">0.060–0.090 (0.081)</td><td rowspan="1" colspan="1">0.095</td></tr><tr><td rowspan="1" colspan="1">Basal diameter of antennal segment III</td><td rowspan="1" colspan="1">0.015–0.025 (0.019)</td><td rowspan="1" colspan="1">0.020</td></tr><tr><td rowspan="1" colspan="1">Width of hind tibia at mid length</td><td rowspan="1" colspan="1">0.020–0.025 (0.023)</td><td rowspan="1" colspan="1">0.035</td></tr><tr><td rowspan="1" colspan="1">Longest dorsal cephalic seta</td><td rowspan="1" colspan="1">0.070–0.095 (0.077)</td><td rowspan="1" colspan="1">0.109</td></tr><tr><td rowspan="1" colspan="1">Longest marginal seta on abdominal tergite I</td><td rowspan="1" colspan="1">0.159–0.199 (0.170)</td><td rowspan="1" colspan="1">0.184</td></tr><tr><td rowspan="1" colspan="1">Longest seta on abdominal tergite VIII</td><td rowspan="1" colspan="1">0.104–0.124 (0.111)</td><td rowspan="1" colspan="1">0.174</td></tr><tr><td rowspan="1" colspan="1">Longest seta on antennal segment III</td><td rowspan="1" colspan="1">0.003–0.005 (0.004)</td><td rowspan="1" colspan="1">0.005</td></tr><tr><td rowspan="1" colspan="1">Longest seta on hind tibia</td><td rowspan="1" colspan="1">0.020–0.040 (0.028)</td><td rowspan="1" colspan="1">0.070</td></tr></tbody></table></table-wrap></tp:treatment-sec></tp:taxon-treatment>
