# Supplementary material for: Yamatochaitophorus yichunensis, a new species of aphid (Aphididae: Chaitophorinae) from northeast China
Source: Zookeys. 2016 Aug 23;(612):41–9. doi: 10.3897/zookeys.612.7873 (PMC5027664; doi:10.3897/zookeys.612.7873)
Supplement: XML Treatment for Yamatochaitophorus yichunensis [file zookeys.612.7873-treatment3.xml]

<!DOCTYPE tp:taxon-treatment
  PUBLIC "-//TaxonX//DTD Taxonomic Treatment Publishing DTD v0 20100105//EN" "tax-treatment-NSO.dtd">
<tp:taxon-treatment xmlns:tp="http://www.plazi.org/taxpub"><tp:treatment-meta><kwd-group><label>Taxon classification</label><kwd><named-content content-type="kingdom">Animalia</named-content></kwd><kwd><named-content content-type="order">Hemiptera</named-content></kwd><kwd><named-content content-type="family">Aphididae</named-content></kwd></kwd-group><mixed-citation publication-type="journal"><person-group><name><surname>Jiang</surname><given-names>Li-Yun</given-names></name><name><surname>Chen</surname><given-names>Jing</given-names></name><name><surname>Qiao</surname><given-names>Ge-Xia</given-names></name></person-group><article-title><italic><tp:taxon-name><tp:taxon-name-part taxon-name-part-type="genus">Yamatochaitophorus</tp:taxon-name-part> <tp:taxon-name-part taxon-name-part-type="species">yichunensis</tp:taxon-name-part></tp:taxon-name></italic>, a new species of aphid (<tp:taxon-name><tp:taxon-name-part taxon-name-part-type="family">Aphididae</tp:taxon-name-part></tp:taxon-name>: <tp:taxon-name><tp:taxon-name-part taxon-name-part-type="subfamily">Chaitophorinae</tp:taxon-name-part></tp:taxon-name>) from northeast China</article-title><source>Zookeys</source><day>23</day><month>8</month><year>2016</year><volume>2016</volume><issue>612</issue><fpage>41</fpage><lpage>49</lpage><pub-id pub-id-type="doi">10.3897/zookeys.612.7873</pub-id></mixed-citation></tp:treatment-meta><tp:nomenclature><tp:taxon-name>
            <tp:taxon-name-part taxon-name-part-type="genus">Yamatochaitophorus</tp:taxon-name-part>
            <tp:taxon-name-part taxon-name-part-type="species">yichunensis</tp:taxon-name-part>
            <object-id xmlns:xlink="http://www.w3.org/1999/xlink" content-type="zoobank" xlink:type="simple">http://zoobank.org/4B15E539-219C-4529-A698-5FE963CC56CE</object-id>
          </tp:taxon-name><tp:taxon-status xmlns:xlink="http://www.w3.org/1999/xlink" xlink:type="simple">sp. n.</tp:taxon-status><xref ref-type="fig" rid="F1">Figures 1–14</xref><xref ref-type="fig" rid="F2">, 15–27</xref><xref ref-type="fig" rid="F3">, 28–30</xref><xref ref-type="table" rid="T1">, Table 1</xref></tp:nomenclature><tp:treatment-sec sec-type="material" id="SECID0EIOAC"><title>Specimens examined.</title><p>Holotype: apterous viviparous female, China: Heilongjiang Province, Yichun City (Tangwanghe National Forest Garden, <named-content xmlns:xlink="http://www.w3.org/1999/xlink" content-type="dwc:verbatimCoordinates" xlink:type="simple"><named-content content-type="geo-json" specific-use="{&#34;type&#34;:&#34;Point&#34;,&#34;coordinates&#34;:[129.540000,48.450000]}" id="NCID0EROAC" xlink:type="simple">E 129.54°, N48.45°</named-content></named-content>, Alt. 360 m), 21 July 2015, No. 35896-1-1-1, on <italic><tp:taxon-name><tp:taxon-name-part taxon-name-part-type="genus">Acer</tp:taxon-name-part> <tp:taxon-name-part taxon-name-part-type="species">tegmentosum</tp:taxon-name-part></tp:taxon-name></italic>, coll. G.X. Qiao.</p><p>
            <italic>Paratypes</italic>: 8 apterous viviparous females, with the same collection data as holotype (<abbrev xmlns:xlink="http://www.w3.org/1999/xlink" content-type="institution" xlink:title="National Zoological Museum of China, Institute of Zoology, Chinese Academy of Sciences, Beijing, China" id="ABBRID0EEPAC" xlink:type="simple">NZMC</abbrev>); 2 apterous viviparous females, with the same collection data as holotype (<abbrev xmlns:xlink="http://www.w3.org/1999/xlink" content-type="institution" xlink:title="Natural History Museum, London, UK" id="ABBRID0EIPAC" xlink:type="simple">BMNH</abbrev>).</p></tp:treatment-sec><tp:treatment-sec sec-type="etymology" id="SECID0EMPAC"><title>Etymology.</title><p>The specific name <italic><tp:taxon-name><tp:taxon-name-part taxon-name-part-type="species">yichunensis</tp:taxon-name-part></tp:taxon-name></italic> is based on the type locality of the species.</p></tp:treatment-sec><tp:treatment-sec sec-type="diagnosis" id="SECID0E3PAC"><title>Diagnosis.</title><p>Body small, elongate oval, adults pale yellow in life. Dorsal body covered with O- or C-like tubercles. Antenna 5-segmented, half as long as body or shorter, with processus terminalis longer than the base of last segment. Ultimate rostral segment with 1 or 2 accessory setae. <tp:taxon-name><tp:taxon-name-part taxon-name-part-type="genus">Embryo</tp:taxon-name-part></tp:taxon-name> with long, thick and acute spinal setae similar to marginal setae.</p></tp:treatment-sec><tp:treatment-sec sec-type="description" id="SECID0EJAAE"><title>Description.</title><p>
            <italic>Apterous viviparous female</italic>: Body elongate oval, pale yellow in life (Figs <xref ref-type="fig" rid="F3">28–30</xref>). <bold>Mounted specimens.</bold> Whole dorsum pale (Fig. <xref ref-type="fig" rid="F2">15</xref>). For morphometric <!--PageBreak-->data see Table <xref ref-type="table" rid="T1">1</xref>. Dorsum with longitudinal spinal ridge, and covered with “O-”or “C-” like tubercles, ventral marginal area with spinulose stripes (Figs <xref ref-type="fig" rid="F1">1</xref>, <xref ref-type="fig" rid="F1">6–9</xref>, <xref ref-type="fig" rid="F2">15</xref>, <xref ref-type="fig" rid="F2">20</xref>). Dorsal setae of body thick, long or short, flattened with knobbed or blunt apices, with well-developed tubercles at bases (Figs <xref ref-type="fig" rid="F1">1</xref>, <xref ref-type="fig" rid="F1">4–9</xref>, <xref ref-type="fig" rid="F2">20–22</xref>); ventral setae very sparse, very short and fine-pointed 1/4-1/3 of length of dorsal setae.</p><fig id="F1" position="float" orientation="portrait"><label>Figures 1–14.</label><caption><p>
          <italic><tp:taxon-name><tp:taxon-name-part taxon-name-part-type="genus">Yamatochaitophorus</tp:taxon-name-part> <tp:taxon-name-part taxon-name-part-type="species">yichunensis</tp:taxon-name-part></tp:taxon-name></italic> sp. n. Apterous viviparous female: <bold>1</bold> dorsal view of head <bold>2</bold> antennal segments I–V <bold>3</bold> ultimate rostral segment <bold>4</bold> cephalic seta <bold>5</bold> marginal seta on abdominal tergite I <bold>6</bold> spinal setae and tubercles on abdominal tergite I in right, setal tubercles at base shown <bold>7</bold> tubercles on pleuro-marginal area on abdominal tergite IV <bold>8</bold> dorsal view of pronotum in right, dorsal setae, setal tubercles at base and tubercles shown <bold>9</bold> dorsal view of mesonotum in right, dorsal setae, setal tubercles at base and tubercles shown <bold>10</bold> siphunculi <bold>11</bold> cauda <bold>12</bold> anal plate <bold>13</bold> genital plate <bold>14</bold> embryo, dorsal setae shown.</p></caption><graphic xmlns:xlink="http://www.w3.org/1999/xlink" xlink:href="zookeys-612-041-g001.jpg" position="float" orientation="portrait" xlink:type="simple" id="oo_100105.jpg"/></fig><fig id="F2" position="float" orientation="portrait"><label>Figures 15–27.</label><caption><p>
          <italic><tp:taxon-name><tp:taxon-name-part taxon-name-part-type="genus">Yamatochaitophorus</tp:taxon-name-part> <tp:taxon-name-part taxon-name-part-type="species">yichunensis</tp:taxon-name-part></tp:taxon-name></italic> sp. n. Apterous viviparous female: <bold>15</bold> dorsal view of body <bold>16</bold> dorsal view of head, dorsal setae shown <bold>17</bold> cephalic seta <bold>18</bold> antenna <bold>19</bold> ultimate rostral segment <bold>20</bold> C- or O-like tubercles on abdominal tergites, <bold>21</bold> marginal setae on abdominal tergites III–IV <bold>22</bold> marginal setae on meso- and metanotum <bold>23</bold> siphunculus <bold>24</bold> cauda <bold>25</bold> anal plate <bold>26</bold> cauda and anal plate, mosaic-like ornamentation on distal ventral area of anal plate shown <bold>27</bold> genital plate. Scale bars: 0.10 mm.</p></caption><graphic xmlns:xlink="http://www.w3.org/1999/xlink" xlink:href="zookeys-612-041-g002.jpg" position="float" orientation="portrait" xlink:type="simple" id="oo_100106.jpg"/></fig><fig id="F3" position="float" orientation="portrait"><label>Figures 28–30.</label><caption><p>
          <italic><tp:taxon-name><tp:taxon-name-part taxon-name-part-type="genus">Yamatochaitophorus</tp:taxon-name-part> <tp:taxon-name-part taxon-name-part-type="species">yichunensis</tp:taxon-name-part></tp:taxon-name></italic> sp. n. Apterous viviparous female: <bold>28, 29</bold> population colonising the underside of leaves <bold>30</bold> living aphid.</p></caption><graphic xmlns:xlink="http://www.w3.org/1999/xlink" xlink:href="zookeys-612-041-g003.jpg" position="float" orientation="portrait" xlink:type="simple" id="oo_100107.jpg"/></fig><table-wrap id="T1" position="float" orientation="portrait"><label>Table 1.</label><caption><p>Morphometric data for apterous viviparous females of <italic><tp:taxon-name><tp:taxon-name-part taxon-name-part-type="genus">Yamatochaitophorus</tp:taxon-name-part> <tp:taxon-name-part taxon-name-part-type="species">yichunensis</tp:taxon-name-part></tp:taxon-name></italic> sp. n. (n = 11, with means in brackets) and <italic><tp:taxon-name><tp:taxon-name-part taxon-name-part-type="genus">Yamatochaitophorus</tp:taxon-name-part> <tp:taxon-name-part taxon-name-part-type="species">albus</tp:taxon-name-part></tp:taxon-name></italic> (Takahashi) (reliable morphometric data was only obtainable from one specimen, from India), the measurement is in mm.</p></caption><table id="TID0ECGAE" rules="all"><tbody><tr><th rowspan="1" colspan="1"/><th rowspan="1" colspan="1">
              <italic><tp:taxon-name><tp:taxon-name-part taxon-name-part-type="genus">Yamatochaitophorus</tp:taxon-name-part> <tp:taxon-name-part taxon-name-part-type="species">yichunensis</tp:taxon-name-part></tp:taxon-name></italic> sp. n.</th><th rowspan="1" colspan="1">
              <italic><tp:taxon-name><tp:taxon-name-part taxon-name-part-type="genus">Yamatochaitophorus</tp:taxon-name-part> <tp:taxon-name-part taxon-name-part-type="species">albus</tp:taxon-name-part></tp:taxon-name></italic> (Takahashi)</th></tr><tr><td rowspan="1" colspan="1">Characters</td><td rowspan="1" colspan="1">Apterous viviparous females<break/> (n=11)</td><td rowspan="1" colspan="1">Apterous viviparous female<break/> (n=1)</td></tr><tr><td rowspan="1" colspan="1">Body length</td><td rowspan="1" colspan="1">0.800–1.360 (0.928)</td><td rowspan="1" colspan="1">1.300</td></tr><tr><td rowspan="1" colspan="1">Body width</td><td rowspan="1" colspan="1">0.310–0.590 (0.391)</td><td rowspan="1" colspan="1">0.620</td></tr><tr><td rowspan="1" colspan="1">Antenna</td><td rowspan="1" colspan="1">0.328–0.602 (0.396)</td><td rowspan="1" colspan="1">0.505</td></tr><tr><td rowspan="1" colspan="1">Antennal segment I</td><td rowspan="1" colspan="1">0.035–0.050 (0.040)</td><td rowspan="1" colspan="1">0.055</td></tr><tr><td rowspan="1" colspan="1">Antennal segment II</td><td rowspan="1" colspan="1">0.029–0.038 (0.032)</td><td rowspan="1" colspan="1">0.030</td></tr><tr><td rowspan="1" colspan="1">Antennal segment III</td><td rowspan="1" colspan="1">0.090–0.224 (0.127)</td><td rowspan="1" colspan="1">0.104</td></tr><tr><td rowspan="1" colspan="1">Antennal segment IV</td><td rowspan="1" colspan="1">0.050–0.095 (0.060)</td><td rowspan="1" colspan="1">0.060</td></tr><tr><td rowspan="1" colspan="1">Antennal segment V</td><td rowspan="1" colspan="1">–</td><td rowspan="1" colspan="1">0.090</td></tr><tr><td rowspan="1" colspan="1">Base of antennal segment V (VI)</td><td rowspan="1" colspan="1">0.055–0.075 (0.065)</td><td rowspan="1" colspan="1">0.075</td></tr><tr><td rowspan="1" colspan="1">Processus terminalis</td><td rowspan="1" colspan="1">0.085–0.119 (0.080)</td><td rowspan="1" colspan="1">0.092</td></tr><tr><td rowspan="1" colspan="1">Ultimate rostral segment</td><td rowspan="1" colspan="1">0.055–0.085 (0.065)</td><td rowspan="1" colspan="1">0.080</td></tr><tr><td rowspan="1" colspan="1">Hind femur</td><td rowspan="1" colspan="1">0.124–0.224 (0.156)</td><td rowspan="1" colspan="1">0.214</td></tr><tr><td rowspan="1" colspan="1">Hind tibia</td><td rowspan="1" colspan="1">0.214–0.383 (0.268)</td><td rowspan="1" colspan="1">0.348</td></tr><tr><td rowspan="1" colspan="1">Second hind tarsal segment</td><td rowspan="1" colspan="1">0.075–0.100 (0.084)</td><td rowspan="1" colspan="1">0.100</td></tr><tr><td rowspan="1" colspan="1">Siphunculus</td><td rowspan="1" colspan="1">0.015–0.050 (0.026)</td><td rowspan="1" colspan="1">0.050</td></tr><tr><td rowspan="1" colspan="1">Basal width of siphunculus</td><td rowspan="1" colspan="1">0.020–0.040 (0.029)</td><td rowspan="1" colspan="1">0.065</td></tr><tr><td rowspan="1" colspan="1">Distal width of siphunculus</td><td rowspan="1" colspan="1">0.015–0.040 (0.026)</td><td rowspan="1" colspan="1">0.045</td></tr><tr><td rowspan="1" colspan="1">Cauda</td><td rowspan="1" colspan="1">0.040–0.050 (0.045)</td><td rowspan="1" colspan="1">0.055</td></tr><tr><td rowspan="1" colspan="1">Basal width of cauda</td><td rowspan="1" colspan="1">0.060–0.090 (0.081)</td><td rowspan="1" colspan="1">0.095</td></tr><tr><td rowspan="1" colspan="1">Basal diameter of antennal segment III</td><td rowspan="1" colspan="1">0.015–0.025 (0.019)</td><td rowspan="1" colspan="1">0.020</td></tr><tr><td rowspan="1" colspan="1">Width of hind tibia at mid length</td><td rowspan="1" colspan="1">0.020–0.025 (0.023)</td><td rowspan="1" colspan="1">0.035</td></tr><tr><td rowspan="1" colspan="1">Longest dorsal cephalic seta</td><td rowspan="1" colspan="1">0.070–0.095 (0.077)</td><td rowspan="1" colspan="1">0.109</td></tr><tr><td rowspan="1" colspan="1">Longest marginal seta on abdominal tergite I</td><td rowspan="1" colspan="1">0.159–0.199 (0.170)</td><td rowspan="1" colspan="1">0.184</td></tr><tr><td rowspan="1" colspan="1">Longest seta on abdominal tergite VIII</td><td rowspan="1" colspan="1">0.104–0.124 (0.111)</td><td rowspan="1" colspan="1">0.174</td></tr><tr><td rowspan="1" colspan="1">Longest seta on antennal segment III</td><td rowspan="1" colspan="1">0.003–0.005 (0.004)</td><td rowspan="1" colspan="1">0.005</td></tr><tr><td rowspan="1" colspan="1">Longest seta on hind tibia</td><td rowspan="1" colspan="1">0.020–0.040 (0.028)</td><td rowspan="1" colspan="1">0.070</td></tr></tbody></table></table-wrap><p>
            <italic>Head</italic>. Frons convex, antennal tubercles poorly developed (Figs <xref ref-type="fig" rid="F1">1</xref>, <xref ref-type="fig" rid="F2">16</xref>); dorsum of head with short wrinkles (Figs <xref ref-type="fig" rid="F1">1</xref>, <xref ref-type="fig" rid="F2">16</xref>). Body dorsal setae long thick, flat at apices, with well-developed tubercles at bases (Fig. <xref ref-type="fig" rid="F1">4</xref>). Head with 4–5 long thick and 2–3 short dorsal setae between antennae, and two pairs of long thick and 0–2 short dorsal setae between eyes (Figs <xref ref-type="fig" rid="F1">1</xref>, <xref ref-type="fig" rid="F2">16</xref>). Eyes with approx. 25 facets. Antennae 5-segmented (Figs <xref ref-type="fig" rid="F1">2</xref>, <xref ref-type="fig" rid="F2">18</xref>), 0.41–0.50 times as long as body; length in proportion of segments : 22–42, <!--PageBreak-->18–33, 100, 41–59, 33–67+48–74, respectively, processus terminalis 1.07–1.60 times as long as the base of the segment. Segments III- V weakly imbricated. Antennal setae very short and blunt, setae on inside of segments I-II short, thick and flattened at apices; segments I–V with 4, 3, 1–5, 1, 1+0 setae, respectively; apex of processus terminalis with 2–4 setae. Longest setae on segment III 0.13–0.25 times as long as basal diameter of the segment. Primary rhinaria ciliated, secondary rhinaria absent (Figs <xref ref-type="fig" rid="F1">2</xref>, <xref ref-type="fig" rid="F2">18</xref>). Rostrum (Figs <xref ref-type="fig" rid="F1">3</xref>, <xref ref-type="fig" rid="F2">19</xref>) reaching mid-coxae; ultimate rostral segment wedge-shaped, 1.57–2.00 times as long as its basal width, 0.72–0.85 times as long as second hind tarsal segment, with 1 or 2 accessory setae.</p><p>
            <italic>Thorax</italic> (Fig. <xref ref-type="fig" rid="F2">15</xref>). Pronotum with 1 pair of long thick anterior spinal setae, 1–3 pairs of posterior spinal setae (of which 1 pair is long and thick) and 3–5 pairs of marginal setae (of which two pairs are long and thick) (Fig. <xref ref-type="fig" rid="F1">8</xref>); mesonotum with 3–5 pairs of spino-pleural setae (of which two pairs are long and thick) and 2–5 pairs of marginal setae (of which two pairs are long and thick) (Figs <xref ref-type="fig" rid="F1">9</xref>, <xref ref-type="fig" rid="F2">22</xref>); metanotum with 4–8 spino-pleural (of which two pairs are long and thick) and 2–5 pairs of marginal setae (of which two pairs are long and thick) (Fig. <xref ref-type="fig" rid="F2">22</xref>). Legs normal. Hind femur 0.96–1.46 <!--PageBreak-->times as long as antennal segment III. Hind tibia 0.26–0.32 times as long as body. Setae on legs long and pointed, length of setae on hind tibiae 1.00–1.60 times as long as middle diameter of the segment. First tarsal chaetotaxy: 3, 3, 3.</p><!--PageBreak--><p>
            <italic>Abdomen</italic>. Abdominal tergites I-VII each with one pair of spinal and one pair of marginal long thick setae with flattened or expanded apices (the expanded part is membranous) (Figs <xref ref-type="fig" rid="F2">15</xref>, <xref ref-type="fig" rid="F2">21</xref>). In addition, abdominal tergite I with 3–10 spino-pleural and 1–5 pairs of marginal shorter setae (Figs <xref ref-type="fig" rid="F1">5–6</xref>, <xref ref-type="fig" rid="F2">20</xref>); tergite II with 7–8 spino-pleural and 2–3 pairs of marginal setae; tergite III with 3–8 spino-pleural and 1–5 pairs of marginal shorter setae (Fig. <xref ref-type="fig" rid="F2">21</xref>); tergites IV-V each with 3–10 spino-pleural and 2–4 pairs of marginal shorter setae (Figs <xref ref-type="fig" rid="F1">7</xref>, <xref ref-type="fig" rid="F2">21</xref>), respectively; tergite VI with 3–10 spino-pleural and 2–4 pairs of marginal shorter setae; tergite VII with 3–6 spino-pleural and <!--PageBreak-->2–3 pairs of marginal shorter setae; tergite VIII with 6–8 setae (Fig. <xref ref-type="fig" rid="F2">15</xref>). Length of longest marginal setae on tergite I 6.60–11.00 times as long as basal diameter of antennal segment III; dorsal setae on tergite VIII 4.60–7.00 times as long as basal diameter of antennal segment III. Spiracles oval, opened or closed; spiracular plates large, oval or round. Siphunculi (Figs <xref ref-type="fig" rid="F1">10</xref>, <xref ref-type="fig" rid="F2">23</xref>) short truncated, with weak transverse imbrications, without polygonal reticulation, flanges developed, 0.67–1.33 times as long as its basal width, about 0.40–1.00 time as long as cauda. Cauda (Figs <xref ref-type="fig" rid="F1">11</xref>, <xref ref-type="fig" rid="F2">24</xref>, <xref ref-type="fig" rid="F2">26</xref>) short, rounded, slightly constricted at base, with spinulose imbrications, 0.50–0.67 times as long as basal width, with 8–14 setae, among 6 long thick setae. Anal plate (Figs <xref ref-type="fig" rid="F1">12</xref>, <xref ref-type="fig" rid="F2">25</xref>, <xref ref-type="fig" rid="F2">26</xref>) broadly rounded, with spinulose short lines; with 15–20 setae, including two long thick setae; and distal ventral area of anal plate with mosaic-like ornamentation (Fig. <xref ref-type="fig" rid="F2">26</xref>). Genital plate (Figs <xref ref-type="fig" rid="F1">13</xref>, <xref ref-type="fig" rid="F2">27</xref>) transverse oval, with spinulose transverse lines; with two pairs of anterior setae, and 9–13 posterior setae. Four gonapophyses.</p><p>
            <italic><tp:taxon-name><tp:taxon-name-part taxon-name-part-type="genus">Embryo</tp:taxon-name-part></tp:taxon-name></italic> (Fig. <xref ref-type="fig" rid="F1">14</xref>): Dorsal setae of body long thick and acute. Head with two pairs of frontal setae and two pairs of mid-dorsal setae. Pro-, meso- and metanotum each with a single pair of spinal setae and two pairs of marginal setae. Abdominal tergites I-VII each with one pair of spinal and one pair of marginal setae; tergite VIII with two pairs of fine and short dorsal setae. Siphunculi short, truncated. Eyes with 6–7 facets.</p></tp:treatment-sec><tp:treatment-sec sec-type="host" id="SECID0EFWAE"><title>Host plant.</title><p>
            <italic><tp:taxon-name><tp:taxon-name-part taxon-name-part-type="genus">Acer</tp:taxon-name-part> <tp:taxon-name-part taxon-name-part-type="species">tegmentosum</tp:taxon-name-part></tp:taxon-name></italic> (<tp:taxon-name><tp:taxon-name-part taxon-name-part-type="family">Aceraceae</tp:taxon-name-part></tp:taxon-name>). The species infested the underside of leaves of the host plant, and population density was low, with less than 20 individuals dispersed on the underside of a leaf (Figs <xref ref-type="fig" rid="F3">28</xref>, <xref ref-type="fig" rid="F3">29</xref>).</p></tp:treatment-sec></tp:taxon-treatment>
